# Supplementary material for: PLEK: a tool for predicting long non-coding RNAs and messenger RNAs based on an improved k-mer scheme
Source: BMC Bioinformatics. 2014 Sep 19;15(1):311. doi: 10.1186/1471-2105-15-311 (PMC4177586; doi:10.1186/1471-2105-15-311)
Supplement: Supplementary file 2 — Additional file 2: Features and their P-values of rank-sum test. (XLS 163 KB) [file 12859_2013_6586_MOESM2_ESM.xls]

## Sheet: All Features
Feature/k-mer string	P-value
A	5.63694e-206
G	6.88518e-217
C	3.07959e-70
T	1.32955e-43
AA	3.0592e-64
AG	8.61029e-213
AC	5.80054e-127
AT	1.62776e-62
GA	2.35647e-96
GG	2.46542e-164
GC	1.8002e-301
GT	1.53582e-89
CA	2.34718e-291
CG	0
CC	4.49302e-122
CT	1.30329e-87
TA	3.61334e-59
TG	2.34233e-79
TC	4.01406e-210
TT	4.55355e-16
AAA	8.37139e-12
AAG	4.49606e-135
AAC	2.05679e-158
AAT	3.2765e-166
AGA	7.30092e-231
AGG	1.57821e-51
AGC	1.3628e-44
AGT	4.7711e-28
ACA	0
ACG	0
ACC	6.14708e-71
ACT	3.60269e-220
ATA	3.79302e-64
ATG	0.938199
ATC	5.7212e-33
ATT	1.22987e-43
GAA	9.81495e-153
GAG	0.548493
GAC	8.64338e-26
GAT	8.73633e-13
GGA	8.66895e-06
GGG	1.47931e-166
GGC	6.18017e-296
GGT	1.35477e-54
GCA	1.23899e-16
GCG	0
GCC	3.81356e-250
GCT	9.48662e-112
GTA	0.0590139
GTG	5.89184e-249
GTC	5.5616e-12
GTT	0.609219
CAA	1.45562e-116
CAG	0.0302318
CAC	5.28142e-90
CAT	2.37236e-35
CGA	0
CGG	0
CGC	0
CGT	0
CCA	0.715236
CCG	0
CCC	2.00613e-179
CCT	8.16217e-11
CTA	1.60798e-45
CTG	4.91163e-20
CTC	5.5206e-67
CTT	5.40291e-30
TAA	4.09223e-188
TAG	1.50087e-181
TAC	2.85351e-63
TAT	1.92446e-08
TGA	5.24535e-131
TGG	8.45022e-166
TGC	3.5131e-107
TGT	5.97311e-58
TCA	4.74759e-209
TCG	0
TCC	4.70456e-06
TCT	6.99193e-281
TTA	2.58037e-26
TTG	8.81873e-05
TTC	9.45918e-59
TTT	0.441701
AAAA	0
AAAG	1.48337e-96
AAAC	1.31405e-119
AAAT	2.21933e-91
AAGA	2.84797e-57
AAGG	7.46224e-20
AAGC	0.0657179
AAGT	1.0019e-21
AACA	1.8181e-117
AACG	0
AACC	0.0273126
AACT	3.05293e-66
AATA	1.4932e-62
AATG	6.3557e-28
AATC	4.56034e-126
AATT	2.6652e-31
AGAA	1.02352e-68
AGAG	1.11191e-98
AGAC	1.98765e-87
AGAT	0.228737
AGGA	7.91935e-17
AGGG	1.0799e-05
AGGC	0.0508029
AGGT	3.64004e-11
AGCA	0.0970578
AGCG	0
AGCC	8.62817e-20
AGCT	3.21332e-19
AGTA	2.55285e-05
AGTG	0.0120553
AGTC	1.71816e-14
AGTT	8.9225e-06
ACAA	1.61184e-35
ACAG	1.07407e-124
ACAC	1.5372e-44
ACAT	7.30493e-17
ACGA	0
ACGG	0
ACGC	0
ACGT	6.24988e-279
ACCA	1.91654e-14
ACCG	0
ACCC	1.6364e-96
ACCT	6.04759e-10
ACTA	0.663606
ACTG	8.32455e-34
ACTC	1.51874e-92
ACTT	8.23954e-05
ATAA	1.40293e-72
ATAG	2.38864e-06
ATAC	0.00271484
ATAT	1.44752e-14
ATGA	0.15058
ATGG	2.48094e-14
ATGC	2.37871e-27
ATGT	3.38274e-23
ATCA	0.0043014
ATCG	0
ATCC	1.35814e-06
ATCT	2.40955e-97
ATTA	7.06212e-10
ATTG	8.96262e-42
ATTC	3.8409e-63
ATTT	1.95763e-11
GAAA	1.09904e-109
GAAG	0.118024
GAAC	0.140125
GAAT	2.1411e-48
GAGA	4.74777e-55
GAGG	3.62596e-32
GAGC	3.87431e-159
GAGT	3.89809e-13
GACA	0.000659945
GACG	0
GACC	3.40328e-184
GACT	5.74551e-16
GATA	0.239638
GATG	4.59681e-79
GATC	3.48608e-10
GATT	3.34016e-32
GGAA	2.37955e-69
GGAG	2.98315e-111
GGAC	1.29078e-147
GGAT	5.01926e-07
GGGA	0.0619726
GGGG	0
GGGC	0
GGGT	9.32475e-27
GGCA	1.10321e-39
GGCG	0
GGCC	0
GGCT	3.3601e-51
GGTA	7.88311e-07
GGTG	4.63217e-269
GGTC	2.02177e-25
GGTT	0.705739
GCAA	1.3855e-17
GCAG	2.52141e-160
GCAC	5.97002e-32
GCAT	0.000375089
GCGA	0
GCGG	0
GCGC	0
GCGT	0
GCCA	1.15449e-112
GCCG	0
GCCC	0
GCCT	5.94337e-13
GCTA	6.44132e-12
GCTG	2.32354e-246
GCTC	1.0634e-54
GCTT	0.0274654
GTAA	2.30999e-33
GTAG	0.0938906
GTAC	0
GTAT	1.59027e-138
GTGA	8.13438e-18
GTGG	0
GTGC	5.10011e-214
GTGT	1.69846e-169
GTCA	8.17453e-08
GTCG	0
GTCC	2.40099e-158
GTCT	6.24807e-42
GTTA	2.45344e-11
GTTG	0.00077142
GTTC	5.90183e-44
GTTT	1.21062e-09
CAAA	1.75269e-98
CAAG	0.0976949
CAAC	3.38029e-15
CAAT	8.37835e-41
CAGA	9.84287e-49
CAGG	1.18059e-12
CAGC	1.81006e-102
CAGT	8.3906e-52
CACA	6.13621e-162
CACG	1.09422e-197
CACC	3.44971e-28
CACT	2.91196e-123
CATA	1.99399e-30
CATG	0.503721
CATC	3.38903e-50
CATT	6.35815e-05
CGAA	0
CGAG	0
CGAC	0
CGAT	0
CGGA	0
CGGG	0
CGGC	0
CGGT	0
CGCA	0
CGCG	0
CGCC	0
CGCT	0
CGTA	0
CGTG	0
CGTC	0
CGTT	4.7887e-296
CCAA	7.17351e-07
CCAG	9.00558e-15
CCAC	0.130336
CCAT	6.44483e-08
CCGA	0
CCGG	0
CCGC	0
CCGT	0
CCCA	0.00050602
CCCG	0
CCCC	0
CCCT	4.3839e-148
CCTA	1.64314e-07
CCTG	2.36346e-62
CCTC	0.0021452
CCTT	3.14753e-13
CTAA	5.85509e-144
CTAG	2.49085e-79
CTAC	3.20667e-197
CTAT	6.90436e-49
CTGA	1.01827e-85
CTGG	1.6255e-76
CTGC	7.21393e-101
CTGT	3.88691e-19
CTCA	3.56422e-150
CTCG	0
CTCC	0.000910336
CTCT	1.55857e-28
CTTA	0.000217992
CTTG	4.13733e-90
CTTC	4.13854e-30
CTTT	1.03208e-08
TAAA	2.61083e-52
TAAG	8.19166e-101
TAAC	1.42588e-33
TAAT	2.19726e-15
TAGA	3.09708e-51
TAGG	6.02523e-73
TAGC	6.58653e-18
TAGT	5.4049e-23
TACA	0.430485
TACG	0
TACC	5.04966e-221
TACT	3.30923e-38
TATA	8.29581e-70
TATG	7.13145e-90
TATC	2.03444e-16
TATT	1.59741e-16
TGAA	8.75177e-36
TGAG	4.39896e-126
TGAC	6.80274e-10
TGAT	7.24104e-07
TGGA	2.5618e-52
TGGG	1.1309e-31
TGGC	5.68077e-220
TGGT	7.05747e-222
TGCA	0.701555
TGCG	0
TGCC	2.12213e-92
TGCT	3.80361e-76
TGTA	3.99146e-46
TGTG	1.55347e-111
TGTC	1.13538e-33
TGTT	2.97825e-13
TCAA	8.36776e-24
TCAG	1.90589e-09
TCAC	8.02218e-150
TCAT	0.0980652
TCGA	0
TCGG	0
TCGC	0
TCGT	0
TCCA	5.8881e-40
TCCG	0
TCCC	0.456798
TCCT	7.64507e-06
TCTA	3.69686e-12
TCTG	3.46729e-66
TCTC	6.19562e-156
TCTT	1.37508e-07
TTAA	1.62062e-08
TTAG	1.26946e-08
TTAC	0.00826478
TTAT	2.63184e-19
TTGA	0.00575465
TTGG	0.116421
TTGC	0.413601
TTGT	2.1344e-43
TTCA	5.21497e-26
TTCG	0
TTCC	2.92283e-09
TTCT	5.78641e-50
TTTA	2.10013e-05
TTTG	1.58272e-37
TTTC	5.15159e-61
TTTT	5.5355e-41
AAAAA	0
AAAAG	0.0702617
AAAAC	0.674749
AAAAT	0.00228796
AAAGA	4.40682e-09
AAAGG	0.449793
AAAGC	1.13027e-12
AAAGT	1.63656e-12
AAACA	3.01062e-34
AAACG	0
AAACC	4.29566e-21
AAACT	0.0130211
AAATA	0.000973288
AAATG	4.26912e-07
AAATC	8.73285e-21
AAATT	3.16002e-15
AAGAA	0.483033
AAGAG	1.90817e-05
AAGAC	0.771136
AAGAT	3.52696e-65
AAGGA	0.0181091
AAGGG	1.27317e-59
AAGGC	3.56967e-48
AAGGT	1.49462e-104
AAGCA	0.00201898
AAGCG	0
AAGCC	2.88887e-50
AAGCT	2.86726e-40
AAGTA	1.56518e-137
AAGTG	5.6575e-10
AAGTC	3.36742e-66
AAGTT	2.90563e-91
AACAA	0.000636776
AACAG	0.27386
AACAC	2.52111e-10
AACAT	6.9869e-27
AACGA	0
AACGG	0
AACGC	0
AACGT	0
AACCA	1.90982e-22
AACCG	0
AACCC	3.80722e-166
AACCT	2.22829e-85
AACTA	2.01296e-143
AACTG	0.00025789
AACTC	6.23402e-10
AACTT	1.23277e-83
AATAA	0.000277034
AATAG	3.94294e-76
AATAC	2.35509e-109
AATAT	7.3289e-72
AATGA	0.676684
AATGG	4.6503e-24
AATGC	1.84643e-77
AATGT	9.5164e-118
AATCA	0.000182962
AATCG	0
AATCC	1.10028e-26
AATCT	1.78482e-08
AATTA	8.26421e-27
AATTG	6.90893e-104
AATTC	1.38726e-30
AATTT	1.71248e-25
AGAAA	3.90599e-45
AGAAG	1.26338e-16
AGAAC	1.48621e-49
AGAAT	0.243867
AGAGA	1.54951e-47
AGAGG	0.183484
AGAGC	1.89857e-72
AGAGT	8.485e-24
AGACA	1.40434e-37
AGACG	0
AGACC	4.79104e-119
AGACT	0.00733863
AGATA	5.0472e-73
AGATG	3.94625e-22
AGATC	3.20066e-303
AGATT	9.72162e-68
AGGAA	1.23896e-53
AGGAG	8.23559e-106
AGGAC	1.65311e-89
AGGAT	4.41253e-16
AGGGA	0.316499
AGGGG	2.05095e-214
AGGGC	1.43489e-296
AGGGT	3.28853e-160
AGGCA	1.34535e-12
AGGCG	0
AGGCC	8.63849e-243
AGGCT	0.00187719
AGGTA	5.99345e-153
AGGTG	1.44216e-112
AGGTC	6.07647e-127
AGGTT	8.55923e-96
AGCAA	0.875329
AGCAG	3.10009e-170
AGCAC	5.50004e-74
AGCAT	3.67834e-55
AGCGA	0
AGCGG	0
AGCGC	0
AGCGT	0
AGCCA	0.00104179
AGCCG	0
AGCCC	1.49485e-295
AGCCT	0.900693
AGCTA	1.06122e-130
AGCTG	8.20261e-138
AGCTC	1.46631e-96
AGCTT	1.12683e-45
AGTAA	8.63986e-43
AGTAG	1.21594e-105
AGTAC	0
AGTAT	0
AGTGA	0.368587
AGTGG	5.31379e-121
AGTGC	9.72855e-117
AGTGT	5.39816e-196
AGTCA	3.29333e-28
AGTCG	0
AGTCC	1.36193e-215
AGTCT	1.31832e-20
AGTTA	1.33988e-172
AGTTG	6.73542e-153
AGTTC	1.98739e-244
AGTTT	1.84751e-78
ACAAA	1.18996e-05
ACAAG	1.14955e-84
ACAAC	6.0299e-180
ACAAT	3.36248e-63
ACAGA	2.50863e-42
ACAGG	9.51208e-10
ACAGC	1.72623e-61
ACAGT	2.89985e-78
ACACA	0.00966077
ACACG	0
ACACC	4.98084e-146
ACACT	1.80709e-36
ACATA	6.97757e-72
ACATG	7.15884e-37
ACATC	7.71402e-175
ACATT	4.92936e-39
ACGAA	0
ACGAG	0
ACGAC	0
ACGAT	0
ACGGA	0
ACGGG	0
ACGGC	0
ACGGT	0
ACGCA	0
ACGCG	0
ACGCC	0
ACGCT	0
ACGTA	0
ACGTG	0
ACGTC	0
ACGTT	0
ACCAA	1.77227e-151
ACCAG	9.9813e-95
ACCAC	5.23385e-92
ACCAT	1.22429e-155
ACCGA	0
ACCGG	0
ACCGC	0
ACCGT	0
ACCCA	7.787e-25
ACCCG	0
ACCCC	0
ACCCT	2.98977e-232
ACCTA	1.63368e-299
ACCTG	3.70942e-139
ACCTC	1.42707e-48
ACCTT	1.10108e-109
ACTAA	1.10994e-58
ACTAG	5.22698e-204
ACTAC	0
ACTAT	0
ACTGA	0.000160321
ACTGG	5.99662e-90
ACTGC	3.63773e-19
ACTGT	2.52167e-86
ACTCA	0.00653885
ACTCG	0
ACTCC	2.02686e-23
ACTCT	4.14666e-20
ACTTA	2.16684e-146
ACTTG	4.54145e-52
ACTTC	2.96e-92
ACTTT	7.21757e-74
ATAAA	0.00887548
ATAAG	1.14668e-86
ATAAC	2.2442e-159
ATAAT	8.0324e-60
ATAGA	2.45329e-101
ATAGG	3.10567e-204
ATAGC	1.63932e-288
ATAGT	4.77774e-291
ATACA	2.42812e-55
ATACG	0
ATACC	0
ATACT	6.64335e-248
ATATA	6.74538e-230
ATATG	6.62345e-168
ATATC	3.59077e-268
ATATT	1.58831e-124
ATGAA	1.87055e-11
ATGAG	4.03176e-35
ATGAC	6.26912e-196
ATGAT	1.1067e-172
ATGGA	8.98447e-26
ATGGG	4.34366e-121
ATGGC	1.15377e-265
ATGGT	4.1736e-201
ATGCA	2.65708e-74
ATGCG	0
ATGCC	3.43239e-229
ATGCT	8.98277e-114
ATGTA	2.38027e-272
ATGTG	2.09907e-80
ATGTC	2.75467e-266
ATGTT	4.04353e-111
ATCAA	3.99704e-163
ATCAG	6.66696e-82
ATCAC	2.38791e-59
ATCAT	2.28855e-151
ATCGA	0
ATCGG	0
ATCGC	0
ATCGT	0
ATCCA	9.39362e-50
ATCCG	0
ATCCC	3.68421e-166
ATCCT	1.42071e-80
ATCTA	1.02908e-227
ATCTG	2.2058e-10
ATCTC	0.0407523
ATCTT	2.43289e-41
ATTAA	9.99772e-54
ATTAG	1.00943e-118
ATTAC	1.25689e-138
ATTAT	3.64761e-165
ATTGA	3.77326e-257
ATTGG	0
ATTGC	4.25243e-279
ATTGT	8.86449e-240
ATTCA	2.28018e-18
ATTCG	0
ATTCC	5.25303e-46
ATTCT	0.586578
ATTTA	9.84774e-96
ATTTG	5.18657e-47
ATTTC	1.59876e-06
ATTTT	1.17812e-29
GAAAA	0.74496
GAAAG	0.00663733
GAAAC	0.549345
GAAAT	0.0375795
GAAGA	1.90088e-10
GAAGG	1.33894e-30
GAAGC	4.79122e-67
GAAGT	3.06772e-42
GAACA	5.03325e-20
GAACG	0
GAACC	1.78513e-218
GAACT	2.50113e-23
GAATA	7.19379e-47
GAATG	3.0045e-29
GAATC	1.30992e-52
GAATT	3.80301e-63
GAGAA	0.0447247
GAGAG	7.19225e-10
GAGAC	0.122076
GAGAT	4.72574e-30
GAGGA	1.86435e-112
GAGGG	2.50098e-142
GAGGC	9.53395e-96
GAGGT	2.18795e-127
GAGCA	1.68565e-104
GAGCG	0
GAGCC	9.26178e-127
GAGCT	1.10856e-199
GAGTA	6.51405e-270
GAGTG	6.52696e-57
GAGTC	4.53884e-109
GAGTT	3.10217e-125
GACAA	1.06349e-100
GACAG	1.34625e-27
GACAC	2.23278e-80
GACAT	6.40458e-202
GACGA	0
GACGG	0
GACGC	0
GACGT	0
GACCA	4.313e-220
GACCG	0
GACCC	0
GACCT	9.42287e-199
GACTA	1.95215e-306
GACTG	1.83179e-55
GACTC	2.66179e-88
GACTT	8.17159e-103
GATAA	1.50997e-85
GATAG	0
GATAC	0
GATAT	3.86129e-292
GATGA	5.03405e-170
GATGG	1.40299e-88
GATGC	8.70976e-251
GATGT	4.76941e-238
GATCA	3.13196e-165
GATCG	0
GATCC	5.11616e-300
GATCT	2.41912e-70
GATTA	1.02004e-85
GATTG	4.45399e-299
GATTC	4.66652e-67
GATTT	6.01337e-43
GGAAA	1.62537e-05
GGAAG	0.00818682
GGAAC	1.97859e-80
GGAAT	2.05315e-28
GGAGA	6.24092e-58
GGAGG	4.06732e-193
GGAGC	0
GGAGT	8.62301e-49
GGACA	2.72261e-142
GGACG	0
GGACC	0
GGACT	2.12442e-105
GGATA	1.34219e-208
GGATG	6.5742e-152
GGATC	3.46458e-213
GGATT	9.66783e-13
GGGAA	1.16424e-14
GGGAG	4.19161e-74
GGGAC	1.7613e-270
GGGAT	1.53523e-57
GGGGA	1.81492e-231
GGGGG	0
GGGGC	0
GGGGT	0
GGGCA	0
GGGCG	0
GGGCC	0
GGGCT	0
GGGTA	0
GGGTG	0
GGGTC	0
GGGTT	2.2743e-166
GGCAA	7.79769e-147
GGCAG	2.99966e-149
GGCAC	1.49844e-183
GGCAT	1.58586e-194
GGCGA	0
GGCGG	0
GGCGC	0
GGCGT	0
GGCCA	0
GGCCG	0
GGCCC	0
GGCCT	1.28163e-270
GGCTA	0
GGCTG	1.54974e-109
GGCTC	2.1497e-118
GGCTT	1.22237e-191
GGTAA	6.07193e-159
GGTAG	0
GGTAC	0
GGTAT	0
GGTGA	7.71374e-134
GGTGG	0
GGTGC	0
GGTGT	0
GGTCA	9.08484e-250
GGTCG	0
GGTCC	0
GGTCT	1.64227e-61
GGTTA	0
GGTTG	2.37015e-298
GGTTC	5.70654e-243
GGTTT	3.48004e-114
GCAAA	1.47547e-26
GCAAG	1.40353e-121
GCAAC	1.08861e-169
GCAAT	1.22589e-82
GCAGA	1.50026e-31
GCAGG	7.89771e-165
GCAGC	0
GCAGT	7.60636e-146
GCACA	8.34564e-48
GCACG	0
GCACC	0
GCACT	1.36669e-144
GCATA	1.99819e-218
GCATG	3.46765e-116
GCATC	0
GCATT	3.88032e-163
GCGAA	0
GCGAG	0
GCGAC	0
GCGAT	0
GCGGA	0
GCGGG	0
GCGGC	0
GCGGT	0
GCGCA	0
GCGCG	0
GCGCC	0
GCGCT	0
GCGTA	0
GCGTG	0
GCGTC	0
GCGTT	0
GCCAA	1.77855e-251
GCCAG	7.94234e-164
GCCAC	2.78386e-126
GCCAT	6.39714e-244
GCCGA	0
GCCGG	0
GCCGC	0
GCCGT	0
GCCCA	4.26676e-183
GCCCG	0
GCCCC	0
GCCCT	0
GCCTA	0
GCCTG	1.26496e-120
GCCTC	5.19873e-16
GCCTT	5.12846e-195
GCTAA	1.29095e-88
GCTAG	5.84967e-288
GCTAC	0
GCTAT	0
GCTGA	2.10149e-38
GCTGG	2.75074e-183
GCTGC	0
GCTGT	8.30092e-220
GCTCA	1.21852e-42
GCTCG	0
GCTCC	1.91997e-221
GCTCT	1.7612e-98
GCTTA	1.12832e-251
GCTTG	4.83861e-97
GCTTC	2.38249e-123
GCTTT	3.49507e-123
GTAAA	7.50687e-130
GTAAG	5.16514e-132
GTAAC	5.72554e-214
GTAAT	1.97649e-118
GTAGA	2.59868e-172
GTAGG	1.20344e-303
GTAGC	3.00234e-280
GTAGT	0
GTACA	0
GTACG	0
GTACC	0
GTACT	0
GTATA	0
GTATG	0
GTATC	0
GTATT	4.41107e-300
GTGAA	3.2872e-52
GTGAG	0.00777033
GTGAC	2.42136e-202
GTGAT	3.13326e-101
GTGGA	0
GTGGG	0
GTGGC	0
GTGGT	0
GTGCA	1.21033e-178
GTGCG	0
GTGCC	0
GTGCT	5.90052e-248
GTGTA	0
GTGTG	0
GTGTC	0
GTGTT	1.34267e-224
GTCAA	1.55331e-254
GTCAG	1.09305e-182
GTCAC	4.77783e-150
GTCAT	9.16445e-306
GTCGA	0
GTCGG	0
GTCGC	0
GTCGT	0
GTCCA	1.24166e-289
GTCCG	0
GTCCC	0
GTCCT	6.67626e-233
GTCTA	0
GTCTG	3.02766e-103
GTCTC	7.23256e-09
GTCTT	2.44175e-84
GTTAA	2.89976e-194
GTTAG	0
GTTAC	0
GTTAT	0
GTTGA	5.81901e-192
GTTGG	1.70142e-215
GTTGC	1.74035e-216
GTTGT	0
GTTCA	8.6626e-152
GTTCG	0
GTTCC	4.78371e-261
GTTCT	1.13398e-116
GTTTA	8.25406e-252
GTTTG	2.29598e-270
GTTTC	1.9229e-19
GTTTT	1.25813e-128
CAAAA	9.1718e-10
CAAAG	0.133046
CAAAC	1.19037e-29
CAAAT	0.00510662
CAAGA	3.15132e-13
CAAGG	1.21108e-87
CAAGC	1.6734e-118
CAAGT	1.80472e-92
CAACA	1.27891e-58
CAACG	0
CAACC	8.86152e-206
CAACT	9.99543e-88
CAATA	1.14085e-147
CAATG	1.46366e-142
CAATC	1.53714e-102
CAATT	8.52354e-62
CAGAA	1.57343e-09
CAGAG	0.000282676
CAGAC	2.3786e-73
CAGAT	1.65297e-65
CAGGA	0.0343354
CAGGG	4.66665e-80
CAGGC	1.32772e-29
CAGGT	1.55462e-49
CAGCA	7.50765e-70
CAGCG	0
CAGCC	4.15381e-68
CAGCT	2.65078e-90
CAGTA	0
CAGTG	2.54954e-89
CAGTC	1.1179e-166
CAGTT	7.80226e-155
CACAA	2.35697e-10
CACAG	3.85498e-12
CACAC	1.30418e-50
CACAT	8.26315e-05
CACGA	0
CACGG	0
CACGC	0
CACGT	0
CACCA	8.54767e-65
CACCG	0
CACCC	1.87395e-209
CACCT	9.18983e-16
CACTA	4.45026e-256
CACTG	0.0416292
CACTC	1.56405e-31
CACTT	1.31551e-11
CATAA	2.57364e-48
CATAG	6.17957e-187
CATAC	0
CATAT	1.24124e-113
CATGA	5.99916e-18
CATGG	8.40027e-123
CATGC	9.81921e-166
CATGT	7.706e-74
CATCA	5.80593e-118
CATCG	0
CATCC	9.80776e-236
CATCT	0.039441
CATTA	1.64192e-172
CATTG	0
CATTC	2.64332e-35
CATTT	2.94099e-05
CGAAA	0
CGAAG	0
CGAAC	0
CGAAT	0
CGAGA	0
CGAGG	0
CGAGC	0
CGAGT	0
CGACA	0
CGACG	0
CGACC	0
CGACT	0
CGATA	0
CGATG	0
CGATC	0
CGATT	0
CGGAA	0
CGGAG	0
CGGAC	0
CGGAT	0
CGGGA	0
CGGGG	0
CGGGC	0
CGGGT	0
CGGCA	0
CGGCG	0
CGGCC	0
CGGCT	0
CGGTA	0
CGGTG	0
CGGTC	0
CGGTT	0
CGCAA	0
CGCAG	0
CGCAC	0
CGCAT	0
CGCGA	0
CGCGG	0
CGCGC	0
CGCGT	0
CGCCA	0
CGCCG	0
CGCCC	0
CGCCT	0
CGCTA	0
CGCTG	0
CGCTC	0
CGCTT	0
CGTAA	0
CGTAG	0
CGTAC	0
CGTAT	0
CGTGA	0
CGTGG	0
CGTGC	0
CGTGT	0
CGTCA	0
CGTCG	0
CGTCC	0
CGTCT	0
CGTTA	0
CGTTG	0
CGTTC	0
CGTTT	0
CCAAA	3.47082e-13
CCAAG	4.49032e-84
CCAAC	1.03972e-250
CCAAT	2.02169e-220
CCAGA	4.5911e-30
CCAGG	0.000898716
CCAGC	9.36839e-117
CCAGT	3.9219e-220
CCACA	0.00381836
CCACG	0
CCACC	1.41801e-142
CCACT	9.90308e-19
CCATA	2.55969e-224
CCATG	1.1433e-106
CCATC	7.65876e-147
CCATT	4.53952e-99
CCGAA	0
CCGAG	0
CCGAC	0
CCGAT	0
CCGGA	0
CCGGG	0
CCGGC	0
CCGGT	0
CCGCA	0
CCGCG	0
CCGCC	0
CCGCT	0
CCGTA	0
CCGTG	0
CCGTC	0
CCGTT	0
CCCAA	3.83397e-52
CCCAG	1.47407e-25
CCCAC	1.21701e-123
CCCAT	2.89601e-154
CCCGA	0
CCCGG	0
CCCGC	0
CCCGT	0
CCCCA	8.45238e-244
CCCCG	0
CCCCC	0
CCCCT	0
CCCTA	0
CCCTG	5.24911e-261
CCCTC	2.70784e-251
CCCTT	1.52396e-192
CCTAA	1.01791e-128
CCTAG	3.50734e-159
CCTAC	0
CCTAT	0
CCTGA	7.44174e-19
CCTGG	3.45332e-145
CCTGC	7.81169e-166
CCTGT	2.01971e-87
CCTCA	1.71379e-15
CCTCG	0
CCTCC	9.19056e-28
CCTCT	1.63143e-29
CCTTA	3.16472e-249
CCTTG	2.10646e-19
CCTTC	1.02805e-157
CCTTT	1.75951e-89
CTAAA	4.61865e-38
CTAAG	3.08506e-60
CTAAC	1.29862e-144
CTAAT	1.9414e-88
CTAGA	3.06696e-70
CTAGG	2.03454e-123
CTAGC	5.45941e-251
CTAGT	0
CTACA	7.04232e-212
CTACG	0
CTACC	0
CTACT	7.75059e-237
CTATA	0
CTATG	0
CTATC	0
CTATT	4.02281e-209
CTGAA	0.0946685
CTGAG	3.45184e-14
CTGAC	6.61428e-53
CTGAT	1.42249e-104
CTGGA	4.82186e-63
CTGGG	2.91549e-27
CTGGC	5.70741e-255
CTGGT	0
CTGCA	1.09903e-21
CTGCG	0
CTGCC	8.02572e-104
CTGCT	7.02192e-178
CTGTA	4.78587e-116
CTGTG	2.46054e-95
CTGTC	2.67295e-89
CTGTT	1.32334e-63
CTCAA	2.07233e-08
CTCAG	0.0216705
CTCAC	0.0111717
CTCAT	5.58956e-59
CTCGA	0
CTCGG	0
CTCGC	0
CTCGT	0
CTCCA	0.987843
CTCCG	0
CTCCC	1.87956e-21
CTCCT	1.28195e-05
CTCTA	5.67058e-105
CTCTG	0.486441
CTCTC	3.89963e-42
CTCTT	6.50154e-44
CTTAA	5.82276e-79
CTTAG	3.67097e-170
CTTAC	7.96992e-300
CTTAT	5.10103e-244
CTTGA	0.139699
CTTGG	1.07361e-09
CTTGC	1.27506e-72
CTTGT	1.06265e-113
CTTCA	8.42568e-43
CTTCG	0
CTTCC	2.69757e-62
CTTCT	1.12222e-10
CTTTA	3.70254e-150
CTTTG	9.53497e-119
CTTTC	3.76297e-16
CTTTT	1.78868e-84
TAAAA	1.75374e-06
TAAAG	7.72905e-55
TAAAC	6.06398e-87
TAAAT	2.58651e-13
TAAGA	3.08237e-11
TAAGG	1.70113e-117
TAAGC	6.14263e-194
TAAGT	3.84013e-136
TAACA	4.86459e-36
TAACG	0
TAACC	1.00778e-265
TAACT	1.23212e-98
TAATA	7.42588e-124
TAATG	1.73656e-171
TAATC	2.82371e-80
TAATT	2.3353e-59
TAGAA	9.65316e-18
TAGAG	1.32295e-60
TAGAC	5.06084e-307
TAGAT	4.57306e-240
TAGGA	1.00539e-26
TAGGG	0
TAGGC	4.47479e-295
TAGGT	3.94564e-229
TAGCA	2.50209e-162
TAGCG	0
TAGCC	0
TAGCT	7.95312e-86
TAGTA	7.66648e-269
TAGTG	0
TAGTC	0
TAGTT	6.26868e-264
TACAA	5.03045e-141
TACAG	8.62711e-31
TACAC	0
TACAT	4.82071e-232
TACGA	0
TACGG	0
TACGC	0
TACGT	0
TACCA	0
TACCG	0
TACCC	0
TACCT	0
TACTA	0
TACTG	2.61365e-257
TACTC	0
TACTT	3.02264e-302
TATAA	1.89716e-166
TATAG	0
TATAC	0
TATAT	0
TATGA	0
TATGG	0
TATGC	0
TATGT	6.22776e-297
TATCA	1.75099e-251
TATCG	0
TATCC	0
TATCT	3.41627e-148
TATTA	1.17801e-242
TATTG	5.15707e-285
TATTC	8.96073e-168
TATTT	8.64261e-98
TGAAA	0.241144
TGAAG	7.38179e-23
TGAAC	5.35533e-70
TGAAT	2.57007e-15
TGAGA	6.70527e-80
TGAGG	1.79879e-09
TGAGC	5.24538e-52
TGAGT	9.58087e-43
TGACA	1.95133e-52
TGACG	0
TGACC	3.40369e-244
TGACT	2.47611e-28
TGATA	3.35555e-214
TGATG	8.56628e-223
TGATC	4.84787e-126
TGATT	2.25968e-50
TGGAA	0.791377
TGGAG	1.6855e-124
TGGAC	0
TGGAT	4.17112e-81
TGGGA	1.3879e-18
TGGGG	4.77285e-275
TGGGC	0
TGGGT	6.97413e-142
TGGCA	2.16415e-76
TGGCG	0
TGGCC	0
TGGCT	1.59009e-91
TGGTA	0
TGGTG	0
TGGTC	1.32677e-269
TGGTT	3.76778e-217
TGCAA	4.05624e-05
TGCAG	8.55548e-88
TGCAC	1.99324e-186
TGCAT	5.65861e-74
TGCGA	0
TGCGG	0
TGCGC	0
TGCGT	0
TGCCA	2.65416e-106
TGCCG	0
TGCCC	0
TGCCT	0.0500406
TGCTA	2.3285e-203
TGCTG	2.62214e-303
TGCTC	3.5854e-125
TGCTT	8.94261e-09
TGTAA	1.81545e-57
TGTAG	5.91254e-226
TGTAC	0
TGTAT	0
TGTGA	0.000323602
TGTGG	0
TGTGC	5.32921e-249
TGTGT	3.51656e-232
TGTCA	1.93495e-87
TGTCG	0
TGTCC	7.31781e-299
TGTCT	8.39862e-32
TGTTA	1.28145e-159
TGTTG	3.13784e-81
TGTTC	1.75643e-184
TGTTT	1.93222e-94
TCAAA	0.00033756
TCAAG	2.32726e-14
TCAAC	6.11743e-256
TCAAT	9.35127e-147
TCAGA	2.48609e-11
TCAGG	2.62452e-16
TCAGC	3.40556e-21
TCAGT	4.79776e-161
TCACA	0.00881077
TCACG	0
TCACC	1.42601e-48
TCACT	2.95105e-06
TCATA	1.79395e-120
TCATG	7.01083e-100
TCATC	2.91911e-163
TCATT	6.87241e-61
TCGAA	0
TCGAG	0
TCGAC	0
TCGAT	0
TCGGA	0
TCGGG	0
TCGGC	0
TCGGT	0
TCGCA	0
TCGCG	0
TCGCC	0
TCGCT	0
TCGTA	0
TCGTG	0
TCGTC	0
TCGTT	0
TCCAA	1.26807e-25
TCCAG	1.67122e-11
TCCAC	9.51171e-27
TCCAT	1.30102e-32
TCCGA	0
TCCGG	0
TCCGC	0
TCCGT	0
TCCCA	8.52321e-22
TCCCG	0
TCCCC	2.46534e-229
TCCCT	6.15133e-46
TCCTA	1.61073e-196
TCCTG	1.30585e-14
TCCTC	4.67177e-56
TCCTT	1.56706e-14
TCTAA	6.50384e-41
TCTAG	3.22789e-108
TCTAC	2.28155e-294
TCTAT	4.704e-281
TCTGA	0.000149024
TCTGG	9.04839e-16
TCTGC	0.00101116
TCTGT	2.28595e-15
TCTCA	1.4942e-42
TCTCG	0
TCTCC	0.0969537
TCTCT	0.530091
TCTTA	1.43563e-132
TCTTG	1.55035e-06
TCTTC	5.39312e-50
TCTTT	7.21907e-52
TTAAA	4.0788e-27
TTAAG	9.63848e-84
TTAAC	8.48148e-203
TTAAT	1.4451e-153
TTAGA	1.61881e-113
TTAGG	3.431e-140
TTAGC	4.59449e-248
TTAGT	1.78092e-260
TTACA	2.74958e-35
TTACG	0
TTACC	0
TTACT	1.78824e-226
TTATA	8.29887e-238
TTATG	5.46828e-264
TTATC	1.12115e-209
TTATT	3.42837e-133
TTGAA	1.91658e-13
TTGAG	3.4185e-44
TTGAC	0
TTGAT	3.91485e-191
TTGGA	3.30767e-22
TTGGG	4.92795e-79
TTGGC	1.31676e-148
TTGGT	3.18652e-299
TTGCA	9.84628e-61
TTGCG	0
TTGCC	5.1688e-128
TTGCT	4.63016e-27
TTGTA	1.44305e-277
TTGTG	1.0771e-208
TTGTC	5.8519e-211
TTGTT	3.39741e-133
TTCAA	5.21506e-08
TTCAG	5.07754e-38
TTCAC	2.70933e-24
TTCAT	1.26363e-58
TTCGA	0
TTCGG	0
TTCGC	0
TTCGT	0
TTCCA	0.00073094
TTCCG	0
TTCCC	2.55868e-31
TTCCT	1.27625e-05
TTCTA	1.60292e-81
TTCTG	0.0596862
TTCTC	0.000245039
TTCTT	4.08268e-40
TTTAA	3.5987e-71
TTTAG	9.06868e-144
TTTAC	1.04587e-216
TTTAT	1.4499e-145
TTTGA	8.39059e-117
TTTGG	7.25382e-71
TTTGC	4.65073e-104
TTTGT	5.42185e-191
TTTCA	0.231924
TTTCG	0
TTTCC	0.00601149
TTTCT	0.099491
TTTTA	4.90643e-92
TTTTG	1.85729e-127
TTTTC	7.41833e-13
TTTTT	6.82909e-273

## Sheet: P-value<1e-6
Feature/k-mer string	P-value
CG	0
ACA	0
ACG	0
GCG	0
CGA	0
CGG	0
CGC	0
CGT	0
CCG	0
TCG	0
AAAA	0
AACG	0
AGCG	0
ACGA	0
ACGG	0
ACGC	0
ACCG	0
ATCG	0
GACG	0
GGGG	0
GGGC	0
GGCG	0
GGCC	0
GCGA	0
GCGG	0
GCGC	0
GCGT	0
GCCG	0
GCCC	0
GTAC	0
GTGG	0
GTCG	0
CGAA	0
CGAG	0
CGAC	0
CGAT	0
CGGA	0
CGGG	0
CGGC	0
CGGT	0
CGCA	0
CGCG	0
CGCC	0
CGCT	0
CGTA	0
CGTG	0
CGTC	0
CCGA	0
CCGG	0
CCGC	0
CCGT	0
CCCG	0
CCCC	0
CTCG	0
TACG	0
TGCG	0
TCGA	0
TCGG	0
TCGC	0
TCGT	0
TCCG	0
TTCG	0
AAAAA	0
AAACG	0
AAGCG	0
AACGA	0
AACGG	0
AACGC	0
AACGT	0
AACCG	0
AATCG	0
AGACG	0
AGGCG	0
AGCGA	0
AGCGG	0
AGCGC	0
AGCGT	0
AGCCG	0
AGTAC	0
AGTAT	0
AGTCG	0
ACACG	0
ACGAA	0
ACGAG	0
ACGAC	0
ACGAT	0
ACGGA	0
ACGGG	0
ACGGC	0
ACGGT	0
ACGCA	0
ACGCG	0
ACGCC	0
ACGCT	0
ACGTA	0
ACGTG	0
ACGTC	0
ACGTT	0
ACCGA	0
ACCGG	0
ACCGC	0
ACCGT	0
ACCCG	0
ACCCC	0
ACTAC	0
ACTAT	0
ACTCG	0
ATACG	0
ATACC	0
ATGCG	0
ATCGA	0
ATCGG	0
ATCGC	0
ATCGT	0
ATCCG	0
ATTGG	0
ATTCG	0
GAACG	0
GAGCG	0
GACGA	0
GACGG	0
GACGC	0
GACGT	0
GACCG	0
GACCC	0
GATAG	0
GATAC	0
GATCG	0
GGAGC	0
GGACG	0
GGACC	0
GGGGG	0
GGGGC	0
GGGGT	0
GGGCA	0
GGGCG	0
GGGCC	0
GGGCT	0
GGGTA	0
GGGTG	0
GGGTC	0
GGCGA	0
GGCGG	0
GGCGC	0
GGCGT	0
GGCCA	0
GGCCG	0
GGCCC	0
GGCTA	0
GGTAG	0
GGTAC	0
GGTAT	0
GGTGG	0
GGTGC	0
GGTGT	0
GGTCG	0
GGTCC	0
GGTTA	0
GCAGC	0
GCACG	0
GCACC	0
GCATC	0
GCGAA	0
GCGAG	0
GCGAC	0
GCGAT	0
GCGGA	0
GCGGG	0
GCGGC	0
GCGGT	0
GCGCA	0
GCGCG	0
GCGCC	0
GCGCT	0
GCGTA	0
GCGTG	0
GCGTC	0
GCGTT	0
GCCGA	0
GCCGG	0
GCCGC	0
GCCGT	0
GCCCG	0
GCCCC	0
GCCCT	0
GCCTA	0
GCTAC	0
GCTAT	0
GCTGC	0
GCTCG	0
GTAGT	0
GTACA	0
GTACG	0
GTACC	0
GTACT	0
GTATA	0
GTATG	0
GTATC	0
GTGGA	0
GTGGG	0
GTGGC	0
GTGGT	0
GTGCG	0
GTGCC	0
GTGTA	0
GTGTG	0
GTGTC	0
GTCGA	0
GTCGG	0
GTCGC	0
GTCGT	0
GTCCG	0
GTCCC	0
GTCTA	0
GTTAG	0
GTTAC	0
GTTAT	0
GTTGT	0
GTTCG	0
CAACG	0
CAGCG	0
CAGTA	0
CACGA	0
CACGG	0
CACGC	0
CACGT	0
CACCG	0
CATAC	0
CATCG	0
CATTG	0
CGAAA	0
CGAAG	0
CGAAC	0
CGAAT	0
CGAGA	0
CGAGG	0
CGAGC	0
CGAGT	0
CGACA	0
CGACG	0
CGACC	0
CGACT	0
CGATA	0
CGATG	0
CGATC	0
CGATT	0
CGGAA	0
CGGAG	0
CGGAC	0
CGGAT	0
CGGGA	0
CGGGG	0
CGGGC	0
CGGGT	0
CGGCA	0
CGGCG	0
CGGCC	0
CGGCT	0
CGGTA	0
CGGTG	0
CGGTC	0
CGGTT	0
CGCAA	0
CGCAG	0
CGCAC	0
CGCAT	0
CGCGA	0
CGCGG	0
CGCGC	0
CGCGT	0
CGCCA	0
CGCCG	0
CGCCC	0
CGCCT	0
CGCTA	0
CGCTG	0
CGCTC	0
CGCTT	0
CGTAA	0
CGTAG	0
CGTAC	0
CGTAT	0
CGTGA	0
CGTGG	0
CGTGC	0
CGTGT	0
CGTCA	0
CGTCG	0
CGTCC	0
CGTCT	0
CGTTA	0
CGTTG	0
CGTTC	0
CGTTT	0
CCACG	0
CCGAA	0
CCGAG	0
CCGAC	0
CCGAT	0
CCGGA	0
CCGGG	0
CCGGC	0
CCGGT	0
CCGCA	0
CCGCG	0
CCGCC	0
CCGCT	0
CCGTA	0
CCGTG	0
CCGTC	0
CCGTT	0
CCCGA	0
CCCGG	0
CCCGC	0
CCCGT	0
CCCCG	0
CCCCC	0
CCCCT	0
CCCTA	0
CCTAC	0
CCTAT	0
CCTCG	0
CTAGT	0
CTACG	0
CTACC	0
CTATA	0
CTATG	0
CTATC	0
CTGGT	0
CTGCG	0
CTCGA	0
CTCGG	0
CTCGC	0
CTCGT	0
CTCCG	0
CTTCG	0
TAACG	0
TAGGG	0
TAGCG	0
TAGCC	0
TAGTG	0
TAGTC	0
TACAC	0
TACGA	0
TACGG	0
TACGC	0
TACGT	0
TACCA	0
TACCG	0
TACCC	0
TACCT	0
TACTA	0
TACTC	0
TATAG	0
TATAC	0
TATAT	0
TATGA	0
TATGG	0
TATGC	0
TATCG	0
TATCC	0
TGACG	0
TGGAC	0
TGGGC	0
TGGCG	0
TGGCC	0
TGGTA	0
TGGTG	0
TGCGA	0
TGCGG	0
TGCGC	0
TGCGT	0
TGCCG	0
TGCCC	0
TGTAC	0
TGTAT	0
TGTGG	0
TGTCG	0
TCACG	0
TCGAA	0
TCGAG	0
TCGAC	0
TCGAT	0
TCGGA	0
TCGGG	0
TCGGC	0
TCGGT	0
TCGCA	0
TCGCG	0
TCGCC	0
TCGCT	0
TCGTA	0
TCGTG	0
TCGTC	0
TCGTT	0
TCCGA	0
TCCGG	0
TCCGC	0
TCCGT	0
TCCCG	0
TCTCG	0
TTACG	0
TTACC	0
TTGAC	0
TTGCG	0
TTCGA	0
TTCGG	0
TTCGC	0
TTCGT	0
TTCCG	0
TTTCG	0
TTACG	0
TTACC	0
TTGAC	0
TTGCG	0
TTCGA	0
TTCGG	0
TTCGC	0
TTCGT	0
TTCCG	0
TTTCG	0
TAGAC	5.06084e-307
GACTA	1.95215e-306
GTCAT	9.16445e-306
GTAGG	1.20344e-303
TGCTG	2.62214e-303
AGATC	3.20066e-303
TACTT	3.02264e-302
GC	1.8002e-301
GTATT	4.41107e-300
GATCC	5.11616e-300
CTTAC	7.96992e-300
ACCTA	1.63368e-299
TTGGT	3.18652e-299
TTGGT	3.18652e-299
GATTG	4.45399e-299
TGTCC	7.31781e-299
GGTTG	2.37015e-298
TATGT	6.22776e-297
AGGGC	1.43489e-296
CGTT	4.7887e-296
GGC	6.18017e-296
AGCCC	1.49485e-295
TAGGC	4.47479e-295
TCTAC	2.28155e-294
GATAT	3.86129e-292
CA	2.34718e-291
ATAGT	4.77774e-291
GTCCA	1.24166e-289
ATAGC	1.63932e-288
GCTAG	5.84967e-288
TATTG	5.15707e-285
TCTAT	4.704e-281
TCT	6.99193e-281
GTAGC	3.00234e-280
ATTGC	4.25243e-279
ACGT	6.24988e-279
TTGTA	1.44305e-277
TTGTA	1.44305e-277
TGGGG	4.77285e-275
TTTTT	6.82909e-273
TTTTT	6.82909e-273
ATGTA	2.38027e-272
GGCCT	1.28163e-270
GGGAC	1.7613e-270
GTTTG	2.29598e-270
GAGTA	6.51405e-270
TGGTC	1.32677e-269
GGTG	4.63217e-269
TAGTA	7.66648e-269
ATATC	3.59077e-268
ATGTC	2.75467e-266
TAACC	1.00778e-265
ATGGC	1.15377e-265
TTATG	5.46828e-264
TTATG	5.46828e-264
TAGTT	6.26868e-264
GTTCC	4.78371e-261
CCCTG	5.24911e-261
TTAGT	1.78092e-260
TACTG	2.61365e-257
ATTGA	3.77326e-257
CACTA	4.45026e-256
TCAAC	6.11743e-256
CTGGC	5.70741e-255
GTCAA	1.55331e-254
GTTTA	8.25406e-252
GCTTA	1.12832e-251
TATCA	1.75099e-251
GCCAA	1.77855e-251
CCCTC	2.70784e-251
CTAGC	5.45941e-251
GATGC	8.70976e-251
CCAAC	1.03972e-250
GCC	3.81356e-250
GGTCA	9.08484e-250
CCTTA	3.16472e-249
TGTGC	5.32921e-249
GTG	5.89184e-249
TTAGC	4.59449e-248
GTGCT	5.90052e-248
ATACT	6.64335e-248
GCTG	2.32354e-246
AGTTC	1.98739e-244
TGACC	3.40369e-244
CTTAT	5.10103e-244
GCCAT	6.39714e-244
CCCCA	8.45238e-244
GGTTC	5.70654e-243
AGGCC	8.63849e-243
TATTA	1.17801e-242
TAGAT	4.57306e-240
ATTGT	8.86449e-240
GATGT	4.76941e-238
TTATA	8.29887e-238
TTATA	8.29887e-238
CTACT	7.75059e-237
CATCC	9.80776e-236
GTCCT	6.67626e-233
ACCCT	2.98977e-232
TGTGT	3.51656e-232
TACAT	4.82071e-232
GGGGA	1.81492e-231
AGA	7.30092e-231
ATATA	6.74538e-230
TCCCC	2.46534e-229
ATGCC	3.43239e-229
TAGGT	3.94564e-229
ATCTA	1.02908e-227
TTACT	1.78824e-226
TTACT	1.78824e-226
TGTAG	5.91254e-226
GTGTT	1.34267e-224
CCATA	2.55969e-224
TGATG	8.56628e-223
TGGT	7.05747e-222
GCTCC	1.91997e-221
TACC	5.04966e-221
CCAAT	2.02169e-220
ACT	3.60269e-220
CCAGT	3.9219e-220
GACCA	4.313e-220
TGGC	5.68077e-220
GCTGT	8.30092e-220
GAACC	1.78513e-218
GCATA	1.99819e-218
TGGTT	3.76778e-217
G	6.88518e-217
TTTAC	1.04587e-216
TTTAC	1.04587e-216
GTTGC	1.74035e-216
AGTCC	1.36193e-215
GTTGG	1.70142e-215
AGGGG	2.05095e-214
TGATA	3.35555e-214
GTGC	5.10011e-214
GTAAC	5.72554e-214
GGATC	3.46458e-213
AG	8.61029e-213
CTACA	7.04232e-212
TTGTC	5.8519e-211
TTGTC	5.8519e-211
TC	4.01406e-210
TTATC	1.12115e-209
TTATC	1.12115e-209
CACCC	1.87395e-209
CTATT	4.02281e-209
TCA	4.74759e-209
TTGTG	1.0771e-208
TTGTG	1.0771e-208
GGATA	1.34219e-208
A	5.63694e-206
CAACC	8.86152e-206
ATAGG	3.10567e-204
ACTAG	5.22698e-204
TGCTA	2.3285e-203
TTAAC	8.48148e-203
GTGAC	2.42136e-202
GACAT	6.40458e-202
ATGGT	4.1736e-201
GAGCT	1.10856e-199
GACCT	9.42287e-199
CACG	1.09422e-197
CTAC	3.20667e-197
TCCTA	1.61073e-196
AGTGT	5.39816e-196
ATGAC	6.26912e-196
GCCTT	5.12846e-195
GGCAT	1.58586e-194
GTTAA	2.89976e-194
TAAGC	6.14263e-194
GGAGG	4.06732e-193
CCCTT	1.52396e-192
GTTGA	5.81901e-192
GGCTT	1.22237e-191
TTGAT	3.91485e-191
TTGAT	3.91485e-191
TTTGT	5.42185e-191
TTTGT	5.42185e-191
TAA	4.09223e-188
CATAG	6.17957e-187
TGCAC	1.99324e-186
TGTTC	1.75643e-184
GACC	3.40328e-184
GGCAC	1.49844e-183
GCTGG	2.75074e-183
GCCCA	4.26676e-183
GTCAG	1.09305e-182
TAG	1.50087e-181
ACAAC	6.0299e-180
CCC	2.00613e-179
GTGCA	1.21033e-178
CTGCT	7.02192e-178
ACATC	7.71402e-175
ATGAT	1.1067e-172
AGTTA	1.33988e-172
CATTA	1.64192e-172
GTAGA	2.59868e-172
TAATG	1.73656e-171
AGCAG	3.10009e-170
CTTAG	3.67097e-170
GATGA	5.03405e-170
GCAAC	1.08861e-169
GTGT	1.69846e-169
ATATG	6.62345e-168
TATTC	8.96073e-168
CAGTC	1.1179e-166
GGG	1.47931e-166
TATAA	1.89716e-166
GGGTT	2.2743e-166
AAT	3.2765e-166
ATCCC	3.68421e-166
AACCC	3.80722e-166
CCTGC	7.81169e-166
TGG	8.45022e-166
CATGC	9.81921e-166
GATCA	3.13196e-165
ATTAT	3.64761e-165
GCAGG	7.89771e-165
GG	2.46542e-164
GCCAG	7.94234e-164
TCATC	2.91911e-163
GCATT	3.88032e-163
ATCAA	3.99704e-163
TAGCA	2.50209e-162
CACA	6.13621e-162
TCAGT	4.79776e-161
GCAG	2.52141e-160
AGGGT	3.28853e-160
TGTTA	1.28145e-159
ATAAC	2.2442e-159
CCTAG	3.50734e-159
GAGC	3.87431e-159
GGTAA	6.07193e-159
AAC	2.05679e-158
GTCC	2.40099e-158
CCTTC	1.02805e-157
TCTC	6.19562e-156
ACCAT	1.22429e-155
CAGTT	7.80226e-155
CCCAT	2.89601e-154
TTAAT	1.4451e-153
AGGTA	5.99345e-153
AGTTG	6.73542e-153
GAA	9.81495e-153
GGATG	6.5742e-152
GTTCA	8.6626e-152
ACCAA	1.77227e-151
ATCAT	2.28855e-151
CTCA	3.56422e-150
CTTTA	3.70254e-150
GTCAC	4.77783e-150
TCAC	8.02218e-150
GGCAG	2.99966e-149
TTGGC	1.31676e-148
TTGGC	1.31676e-148
TATCT	3.41627e-148
CCCT	4.3839e-148
CAATA	1.14085e-147
GGAC	1.29078e-147
CCATC	7.65876e-147
GGCAA	7.79769e-147
TCAAT	9.35127e-147
ACTTA	2.16684e-146
ACACC	4.98084e-146
GCAGT	7.60636e-146
TTTAT	1.4499e-145
TTTAT	1.4499e-145
CCTGG	3.45332e-145
CTAAC	1.29862e-144
GCACT	1.36669e-144
CTAA	5.85509e-144
TTTAG	9.06868e-144
TTTAG	9.06868e-144
AACTA	2.01296e-143
CCACC	1.41801e-142
CAATG	1.46366e-142
GAGGG	2.50098e-142
GGACA	2.72261e-142
TGGGT	6.97413e-142
TACAA	5.03045e-141
TTAGG	3.431e-140
ACCTG	3.70942e-139
ATTAC	1.25689e-138
GTAT	1.59027e-138
AGCTG	8.20261e-138
AAGTA	1.56518e-137
TAAGT	3.84013e-136
AAG	4.49606e-135
GGTGA	7.71374e-134
TTGTT	3.39741e-133
TTGTT	3.39741e-133
TTATT	3.42837e-133
TTATT	3.42837e-133
TCTTA	1.43563e-132
GTAAG	5.16514e-132
TGA	5.24535e-131
AGCTA	1.06122e-130
GTAAA	7.50687e-130
CCTAA	1.01791e-128
GTTTT	1.25813e-128
TTGCC	5.1688e-128
TTGCC	5.1688e-128
TTTTG	1.85729e-127
TTTTG	1.85729e-127
GAGGT	2.18795e-127
AC	5.80054e-127
AGGTC	6.07647e-127
GAGCC	9.26178e-127
GCCAC	2.78386e-126
TGAG	4.39896e-126
AATC	4.56034e-126
TGATC	4.84787e-126
GAGTT	3.10217e-125
TGCTC	3.5854e-125
ACAG	1.07407e-124
ATATT	1.58831e-124
TGGAG	1.6855e-124
TAATA	7.42588e-124
CCCAC	1.21701e-123
CTAGG	2.03454e-123
GCTTC	2.38249e-123
CACT	2.91196e-123
GCTTT	3.49507e-123
CATGG	8.40027e-123
CC	4.49302e-122
GCAAG	1.40353e-121
ATGGG	4.34366e-121
AGTGG	5.31379e-121
GCCTG	1.26496e-120
TCATA	1.79395e-120
AAAC	1.31405e-119
AGACC	4.79104e-119
CTTTG	9.53497e-119
ATTAG	1.00943e-118
CAAGC	1.6734e-118
GTAAT	1.97649e-118
GGCTC	2.1497e-118
CATCA	5.80593e-118
AATGT	9.5164e-118
TAAGG	1.70113e-117
AACA	1.8181e-117
TTTGA	8.39059e-117
TTTGA	8.39059e-117
CCAGC	9.36839e-117
AGTGC	9.72855e-117
GTTCT	1.13398e-116
CAA	1.45562e-116
GCATG	3.46765e-116
CTGTA	4.78587e-116
GGTTT	3.48004e-114
ATGCT	8.98277e-114
CTTGT	1.06265e-113
CATAT	1.24124e-113
TTAGA	1.61881e-113
GCCA	1.15449e-112
AGGTG	1.44216e-112
GAGGA	1.86435e-112
GCT	9.48662e-112
TGTG	1.55347e-111
GGAG	2.98315e-111
ATGTT	4.04353e-111
GAAA	1.09904e-109
ACCTT	1.10108e-109
GGCTG	1.54974e-109
AATAC	2.35509e-109
GAGTC	4.53884e-109
TCTAG	3.22789e-108
TGC	3.5131e-107
CCATG	1.1433e-106
TGCCA	2.65416e-106
AGGAG	8.23559e-106
AGTAG	1.21594e-105
GGACT	2.12442e-105
CTCTA	5.67058e-105
CTGAT	1.42249e-104
AAGGT	1.49462e-104
GAGCA	1.68565e-104
TTTGC	4.65073e-104
TTTGC	4.65073e-104
AATTG	6.90893e-104
CTGCC	8.02572e-104
GTCTG	3.02766e-103
GACTT	8.17159e-103
CAATC	1.53714e-102
CAGC	1.81006e-102
ATAGA	2.45329e-101
GTGAT	3.13326e-101
CTGC	7.21393e-101
TAAG	8.19166e-101
GACAA	1.06349e-100
TCATG	7.01083e-100
CCATT	4.53952e-99
AGAG	1.11191e-98
TAACT	1.23212e-98
CAAA	1.75269e-98
GCTCT	1.7612e-98
TATTT	8.64261e-98
ATCT	2.40955e-97
GCTTG	4.83861e-97
AGCTC	1.46631e-96
AAAG	1.48337e-96
ACCC	1.6364e-96
GA	2.35647e-96
AGGTT	8.55923e-96
GAGGC	9.53395e-96
ATTTA	9.84774e-96
CTGTG	2.46054e-95
ACCAG	9.9813e-95
TGTTT	1.93222e-94
ACTC	1.51874e-92
CAAGT	1.80472e-92
TGCC	2.12213e-92
ACTTC	2.96e-92
TTTTA	4.90643e-92
TTTTA	4.90643e-92
ACCAC	5.23385e-92
TGGCT	1.59009e-91
AAAT	2.21933e-91
AAGTT	2.90563e-91
CAGCT	2.65078e-90
CTTG	4.13733e-90
CAC	5.28142e-90
ACTGG	5.99662e-90
TATG	7.13145e-90
GT	1.53582e-89
AGGAC	1.65311e-89
CCTTT	1.75951e-89
CAGTG	2.54954e-89
CTGTC	2.67295e-89
GCTAA	1.29095e-88
GATGG	1.40299e-88
CTAAT	1.9414e-88
GACTC	2.66179e-88
TGCAG	8.55548e-88
CAACT	9.99543e-88
CAAGG	1.21108e-87
CT	1.30329e-87
TGTCA	1.93495e-87
AGAC	1.98765e-87
CCTGT	2.01971e-87
TAAAC	6.06398e-87
ATAAG	1.14668e-86
ACTGT	2.52167e-86
TAGCT	7.95312e-86
CTGA	1.01827e-85
GATTA	1.02004e-85
GATAA	1.50997e-85
AACCT	2.22829e-85
ACAAG	1.14955e-84
CTTTT	1.78868e-84
GTCTT	2.44175e-84
CCAAG	4.49032e-84
TTAAG	9.63848e-84
AACTT	1.23277e-83
GCAAT	1.22589e-82
ATCAG	6.66696e-82
TTCTA	1.60292e-81
TTCTA	1.60292e-81
TGTTG	3.13784e-81
TGGAT	4.17112e-81
ATCCT	1.42071e-80
GGAAC	1.97859e-80
ATGTG	2.09907e-80
GACAC	2.23278e-80
TAATC	2.82371e-80
CAGGG	4.66665e-80
TGAGA	6.70527e-80
TG	2.34233e-79
CTAG	2.49085e-79
GATG	4.59681e-79
TTGGG	4.92795e-79
TTGGG	4.92795e-79
CTTAA	5.82276e-79
AGTTT	1.84751e-78
ACAGT	2.89985e-78
AATGC	1.84643e-77
CTGG	1.6255e-76
TGGCA	2.16415e-76
TGCT	3.80361e-76
AATAG	3.94294e-76
ATGCA	2.65708e-74
GGGAG	4.19161e-74
AGCAC	5.50004e-74
TGCAT	5.65861e-74
ACTTT	7.21757e-74
CATGT	7.706e-74
CAGAC	2.3786e-73
AGATA	5.0472e-73
TAGG	6.02523e-73
CTTGC	1.27506e-72
ATAA	1.40293e-72
AGAGC	1.89857e-72
ACATA	6.97757e-72
AATAT	7.3289e-72
TTTAA	3.5987e-71
TTTAA	3.5987e-71
ACC	6.14708e-71
TTTGG	7.25382e-71
TTTGG	7.25382e-71
GATCT	2.41912e-70
CTAGA	3.06696e-70
C	3.07959e-70
TGAAC	5.35533e-70
CAGCA	7.50765e-70
TATA	8.29581e-70
GGAA	2.37955e-69
AGAA	1.02352e-68
CAGCC	4.15381e-68
AGATT	9.72162e-68
GATTC	4.66652e-67
GAAGC	4.79122e-67
CTC	5.5206e-67
AACT	3.05293e-66
AAGTC	3.36742e-66
TCTG	3.46729e-66
CAGAT	1.65297e-65
AAGAT	3.52696e-65
CACCA	8.54767e-65
AA	3.0592e-64
ATA	3.79302e-64
CTGTT	1.32334e-63
TAC	2.85351e-63
ACAAT	3.36248e-63
GAATT	3.80301e-63
ATTC	3.8409e-63
CTGGA	4.82186e-63
AATA	1.4932e-62
AT	1.62776e-62
CCTG	2.36346e-62
CTTCC	2.69757e-62
CAATT	8.52354e-62
GGTCT	1.64227e-61
ACAGC	1.72623e-61
TTTC	5.15159e-61
TCATT	6.87241e-61
TTGCA	9.84628e-61
TTGCA	9.84628e-61
TAGAG	1.32295e-60
CTAAG	3.08506e-60
ATAAT	8.0324e-60
AAGGG	1.27317e-59
TAATT	2.3353e-59
ATCAC	2.38791e-59
TA	3.61334e-59
CTCAT	5.58956e-59
TTC	9.45918e-59
ACTAA	1.10994e-58
TTCAT	1.26363e-58
TTCAT	1.26363e-58
CAACA	1.27891e-58
TGT	5.97311e-58
GGAGA	6.24092e-58
GGGAT	1.53523e-57
TGTAA	1.81545e-57
AAGA	2.84797e-57
GAGTG	6.52696e-57
TCCTC	4.67177e-56
GACTG	1.83179e-55
ATACA	2.42812e-55
AGCAT	3.67834e-55
GAGA	4.74777e-55
TAAAG	7.72905e-55
GCTC	1.0634e-54
GGT	1.35477e-54
ATTAA	9.99772e-54
AGGAA	1.23896e-53
CTGAC	6.61428e-53
GAATC	1.30992e-52
TGACA	1.95133e-52
TGGA	2.5618e-52
TAAA	2.61083e-52
GTGAA	3.2872e-52
CCCAA	3.83397e-52
ACTTG	4.54145e-52
TGAGC	5.24538e-52
TCTTT	7.21907e-52
CAGT	8.3906e-52
AGG	1.57821e-51
TAGA	3.09708e-51
GGCT	3.3601e-51
CACAC	1.30418e-50
TGATT	2.25968e-50
AAGCC	2.88887e-50
CATC	3.38903e-50
TCTTC	5.39312e-50
TTCT	5.78641e-50
ATCCA	9.39362e-50
AGAAC	1.48621e-49
CAGGT	1.55462e-49
CTAT	6.90436e-49
GGAGT	8.62301e-49
CAGA	9.84287e-49
TCACC	1.42601e-48
ACCTC	1.42707e-48
GAAT	2.1411e-48
CATAA	2.57364e-48
AAGGC	3.56967e-48
GCACA	8.34564e-48
AGAGA	1.54951e-47
ATTTG	5.18657e-47
GAATA	7.19379e-47
TGTA	3.99146e-46
ATTCC	5.25303e-46
TCCCT	6.15133e-46
AGCTT	1.12683e-45
CTA	1.60798e-45
AGAAA	3.90599e-45
AGC	1.3628e-44
ACAC	1.5372e-44
TTGAG	3.4185e-44
TTGAG	3.4185e-44
GTTC	5.90183e-44
CTCTT	6.50154e-44
ATT	1.22987e-43
T	1.32955e-43
TTGT	2.1344e-43
GATTT	6.01337e-43
CTTCA	8.42568e-43
AGTAA	8.63986e-43
TGAGT	9.58087e-43
GCTCA	1.21852e-42
TCTCA	1.4942e-42
ACAGA	2.50863e-42
GAAGT	3.06772e-42
CTCTC	3.89963e-42
GTCT	6.24807e-42
ATTG	8.96262e-42
ATCTT	2.43289e-41
TTTT	5.5355e-41
TCTAA	6.50384e-41
CAAT	8.37835e-41
AAGCT	2.86726e-40
TTCTT	4.08268e-40
TTCTT	4.08268e-40
TCCA	5.8881e-40
GGCA	1.10321e-39
ACATT	4.92936e-39
GCTGA	2.10149e-38
TACT	3.30923e-38
CTAAA	4.61865e-38
TTCAG	5.07754e-38
TTCAG	5.07754e-38
AGACA	1.40434e-37
TTTG	1.58272e-37
ACATG	7.15884e-37
ACACT	1.80709e-36
TAACA	4.86459e-36
TGAA	8.75177e-36
ACAA	1.61184e-35
CAT	2.37236e-35
CATTC	2.64332e-35
TTACA	2.74958e-35
TTACA	2.74958e-35
ATGAG	4.03176e-35
AAACA	3.01062e-34
ACTG	8.32455e-34
TGTC	1.13538e-33
TAAC	1.42588e-33
GTAA	2.30999e-33
ATC	5.7212e-33
TCCAT	1.30102e-32
GATT	3.34016e-32
GAGG	3.62596e-32
GCAC	5.97002e-32
TGTCT	8.39862e-32
TGGG	1.1309e-31
GCAGA	1.50026e-31
CACTC	1.56405e-31
TTCCC	2.55868e-31
TTCCC	2.55868e-31
AATT	2.6652e-31
TACAG	8.62711e-31
GAAGG	1.33894e-30
AATTC	1.38726e-30
CATA	1.99399e-30
CTTC	4.13854e-30
CCAGA	4.5911e-30
GAGAT	4.72574e-30
CTT	5.40291e-30
ATTTT	1.17812e-29
CAAAC	1.19037e-29
CAGGC	1.32772e-29
CCTCT	1.63143e-29
GAATG	3.0045e-29
CTCT	1.55857e-28
GGAAT	2.05315e-28
TGACT	2.47611e-28
AGTCA	3.29333e-28
CACC	3.44971e-28
AGT	4.7711e-28
AATG	6.3557e-28
CCTCC	9.19056e-28
GACAG	1.34625e-27
ATGC	2.37871e-27
CTGGG	2.91549e-27
TTAAA	4.0788e-27
TTGCT	4.63016e-27
TTGCT	4.63016e-27
AACAT	6.9869e-27
AATTA	8.26421e-27
GGGT	9.32475e-27
TCCAC	9.51171e-27
TAGGA	1.00539e-26
AATCC	1.10028e-26
GCAAA	1.47547e-26
TTA	2.58037e-26
TTCA	5.21497e-26
GAC	8.64338e-26
ATGGA	8.98447e-26
TCCAA	1.26807e-25
CCCAG	1.47407e-25
AATTT	1.71248e-25
GGTC	2.02177e-25
ACCCA	7.787e-25
TTCAC	2.70933e-24
TTCAC	2.70933e-24
AATGG	4.6503e-24
TCAA	8.36776e-24
AGAGT	8.485e-24
ACTCC	2.02686e-23
GAACT	2.50113e-23
ATGT	3.38274e-23
TAGT	5.4049e-23
TGAAG	7.38179e-23
AACCA	1.90982e-22
TTGGA	3.30767e-22
TTGGA	3.30767e-22
AGATG	3.94625e-22
TCCCA	8.52321e-22
AAGT	1.0019e-21
CTGCA	1.09903e-21
CTCCC	1.87956e-21
TCAGC	3.40556e-21
AAACC	4.29566e-21
AAATC	8.73285e-21
AGTCT	1.31832e-20
ACTCT	4.14666e-20
CTG	4.91163e-20
GAACA	5.03325e-20
AAGG	7.46224e-20
AGCC	8.62817e-20
GTTTC	1.9229e-19
CCTTG	2.10646e-19
TTAT	2.63184e-19
AGCT	3.21332e-19
ACTGC	3.63773e-19
CTGT	3.88691e-19
CCTGA	7.44174e-19
CCACT	9.90308e-19
TGGGA	1.3879e-18
ATTCA	2.28018e-18
CATGA	5.99916e-18
TAGC	6.58653e-18
GTGA	8.13438e-18
TAGAA	9.65316e-18
GCAA	1.3855e-17
ACAT	7.30493e-17
AGGA	7.91935e-17
GCA	1.23899e-16
AGAAG	1.26338e-16
TATT	1.59741e-16
TATC	2.03444e-16
TCAGG	2.62452e-16
CTTTC	3.76297e-16
AGGAT	4.41253e-16
TT	4.55355e-16
GCCTC	5.19873e-16
GACT	5.74551e-16
TCTGG	9.04839e-16
CACCT	9.18983e-16
CCTCA	1.71379e-15
TAAT	2.19726e-15
TCTGT	2.28595e-15
TGAAT	2.57007e-15
AAATT	3.16002e-15
CAAC	3.38029e-15
CCAG	9.00558e-15
GGGAA	1.16424e-14
TCCTG	1.30585e-14
ATAT	1.44752e-14
TCCTT	1.56706e-14
AGTC	1.71816e-14
ACCA	1.91654e-14
TCAAG	2.32726e-14
ATGG	2.48094e-14
CTGAG	3.45184e-14
TTGAA	1.91658e-13
TTGAA	1.91658e-13
TAAAT	2.58651e-13
TGTT	2.97825e-13
CCTT	3.14753e-13
CAAGA	3.15132e-13
CCAAA	3.47082e-13
GAGT	3.89809e-13
GCCT	5.94337e-13
TTTTC	7.41833e-13
TTTTC	7.41833e-13
GAT	8.73633e-13
GGATT	9.66783e-13
AAAGC	1.13027e-12
CAGG	1.18059e-12
AGGCA	1.34535e-12
AAAGT	1.63656e-12
TCTA	3.69686e-12
CACAG	3.85498e-12
GTC	5.5616e-12
GCTA	6.44132e-12
AAA	8.37139e-12
CACTT	1.31551e-11
TCCAG	1.67122e-11
ATGAA	1.87055e-11
ATTT	1.95763e-11
GTTA	2.45344e-11
TCAGA	2.48609e-11
TAAGA	3.08237e-11
AGGT	3.64004e-11
CCT	8.16217e-11
CTTCT	1.12222e-10
GAAGA	1.90088e-10
ATCTG	2.2058e-10
CACAA	2.35697e-10
AACAC	2.52111e-10
GATC	3.48608e-10
AAGTG	5.6575e-10
ACCT	6.04759e-10
AACTC	6.23402e-10
TGAC	6.80274e-10
ATTA	7.06212e-10
GAGAG	7.19225e-10
CAAAA	9.1718e-10
ACAGG	9.51208e-10
CTTGG	1.07361e-09
GTTT	1.21062e-09
CAGAA	1.57343e-09
TGAGG	1.79879e-09
TCAG	1.90589e-09
TTCC	2.92283e-09
AAAGA	4.40682e-09
GTCTC	7.23256e-09
TGCTT	8.94261e-09
CTTT	1.03208e-08
TTAG	1.26946e-08
TTAA	1.62062e-08
AATCT	1.78482e-08
TAT	1.92446e-08
CTCAA	2.07233e-08
TTCAA	5.21506e-08
TTCAA	5.21506e-08
CCAT	6.44483e-08
GTCA	8.17453e-08
TCTT	1.37508e-07
CCTA	1.64314e-07
AAATG	4.26912e-07
GGAT	5.01926e-07
CCAA	7.17351e-07
TGAT	7.24104e-07
GGTA	7.88311e-07
